# Supplementary material for: The Impact of Malnutrition on Chronic Obstructive Pulmonary Disease (COPD) Outcomes: The Predictive Value of the Mini Nutritional Assessment (MNA) versus Acute Exacerbations in Patients with Highly Complex COPD and Its Clinical and Prognostic Implications
Source: Nutrients. 2024 Jul 17;16(14):2303. doi: 10.3390/nu16142303 (PMC11279935; doi:10.3390/nu16142303)
Supplement: Supplementary file 1 [file nutrients-16-02303-s001.zip]

Archive with 1 entries (1 files):
- nutrients-3089696-supplementary.pdf
